# Supplementary material for: Assessing the validity of fecal sampling for characterizing variation in threespine stickleback’s gut microbiota
Source: PLoS One. 2023 Sep 21;18(9):e0290875. doi: 10.1371/journal.pone.0290875 (PMC10513271; doi:10.1371/journal.pone.0290875)
Supplement: S1 Table — (XLSX) [file pone.0290875.s006.xlsx]

## Sheet: Tabelle1
sample id	individual	type	population	diet	day	time	raw reads	filtered reads-no diet filtering	filtered reads-diet filtering
2021_MB_1	gosling1	gut	gosling	brine shrimp	7	pm	39602	11615	11178
2021_MB_2	gosling2	gut	gosling	brine shrimp	7	pm	23079	9927	9706
2021_MB_3	sayward1	gut	sayward	brine shrimp	12	pm	35054	7256	7147
2021_MB_4	sayward2	gut	sayward	brine shrimp	11	pm	13397	7055	4738
2021_MB_5	gosling3	gut	gosling	brine shrimp	7	pm	18099	5038	4238
2021_MB_6	gosling4	gut	gosling	brine shrimp	12	pm	28704	12411	12411
2021_MB_7	sayward3	gut	sayward	brine shrimp	10	pm	17837	11644	5448
FECAL_2A	gosling1	fecal	gosling	brine shrimp	1	pm	65363	37504	36060
FECAL_2B	gosling1	fecal	gosling	brine shrimp	2	pm	51359	38872	36928
FECAL_2C	gosling1	fecal	gosling	brine shrimp	3	pm	86869	51615	41531
FECAL_2D	gosling1	fecal	gosling	brine shrimp	5	pm	62371	42414	42007
FECAL_2E	gosling1	fecal	gosling	brine shrimp	6	pm	73057	48001	47636
FECAL_2F	gosling1	fecal	gosling	brine shrimp	7	pm	42018	23088	22550
FECAL_3A	gosling2	fecal	gosling	brine shrimp	1	pm	46672	30541	28578
FECAL_3B	gosling2	fecal	gosling	brine shrimp	2	pm	67772	40330	37448
FECAL_3C	gosling2	fecal	gosling	brine shrimp	3	pm	50078	35073	34067
FECAL_3D	gosling2	fecal	gosling	brine shrimp	4	pm	73502	51264	50712
FECAL_3E	gosling2	fecal	gosling	brine shrimp	5	pm	66166	45422	43594
FECAL_3F	gosling2	fecal	gosling	brine shrimp	7	pm	32963	21770	21731
FECAL_4A	sayward1	fecal	sayward	brine shrimp	1	pm	23808	8966	8212
FECAL_4B	sayward1	fecal	sayward	brine shrimp	3	pm	51191	41375	39772
FECAL_4C	sayward1	fecal	sayward	brine shrimp	6	pm	37929	32124	30279
FECAL_4D	sayward1	fecal	sayward	brine shrimp	8	pm	16905	15159	14486
FECAL_4E	sayward1	fecal	sayward	brine shrimp	9	pm	44615	37427	36818
FECAL_4F	sayward1	fecal	sayward	brine shrimp	12	pm	38797	34232	33406
FECAL_6A	sayward2	fecal	sayward	brine shrimp	1	pm	52965	46203	46016
FECAL_6B	sayward2	fecal	sayward	brine shrimp	2	pm	24257	19236	18060
FECAL_6C	sayward2	fecal	sayward	brine shrimp	7	pm	48264	39566	38476
FECAL_6D	sayward2	fecal	sayward	brine shrimp	8	pm	43335	32235	30944
FECAL_6E	sayward2	fecal	sayward	brine shrimp	10	pm	52192	32845	32398
FECAL_6F	sayward2	fecal	sayward	brine shrimp	11	pm	37022	31306	30544
FECAL_7A	gosling4	fecal	gosling	brine shrimp	1	pm	29770	20788	19926
FECAL_7B	gosling4	fecal	gosling	brine shrimp	3	pm	53438	37604	37420
FECAL_7C	gosling4	fecal	gosling	brine shrimp	7	pm	31688	23311	22608
FECAL_7D	gosling4	fecal	gosling	brine shrimp	10	pm	40362	29668	28975
FECAL_7E	gosling4	fecal	gosling	brine shrimp	11	pm	39642	24064	23414
FECAL_7F	gosling4	fecal	gosling	brine shrimp	12	pm	36319	30213	30050
FECAL_8A	gosling3	fecal	gosling	brine shrimp	1	pm	17897	12164	12086
FECAL_8B	gosling3	fecal	gosling	brine shrimp	2	pm	15136	7391	7308
FECAL_8C	gosling3	fecal	gosling	brine shrimp	3	pm	54480	41186	39715
FECAL_8D	gosling3	fecal	gosling	brine shrimp	5	pm	45063	29662	29098
FECAL_8E	gosling3	fecal	gosling	brine shrimp	6	pm	40141	26590	25634
FECAL_8F	gosling3	fecal	gosling	brine shrimp	7	pm	30853	22136	20871
FECAL_9A	sayward3	fecal	sayward	brine shrimp	1	pm	24910	23111	23084
FECAL_9B	sayward3	fecal	sayward	brine shrimp	2	pm	22533	19950	18830
FECAL_9C	sayward3	fecal	sayward	brine shrimp	5	pm	47519	37160	36772
FECAL_9D	sayward3	fecal	sayward	brine shrimp	6	pm	40680	34851	34402
FECAL_9E	sayward3	fecal	sayward	brine shrimp	8	pm	19975	16283	16051
FECAL_9F	sayward3	fecal	sayward	brine shrimp	10	pm	68654	61037	60861
FECAL_11A	gosling5	fecal	gosling	brine shrimp	1	pm	81885	38968	16925
FECAL_11B	gosling5	fecal	gosling	brine shrimp	2	pm	65505	45003	40175
FECAL_11C	gosling5	fecal	gosling	blood worms	5	am	38374	28125	19673
FECAL_11D	gosling5	fecal	gosling	blood worms	6	am	46618	32289	12835
FECAL_11G	gosling5	fecal	gosling	blood worms	9	am	59896	42765	17382
FECAL_11I	gosling5	fecal	gosling	blood worms	11	am	51869	38184	12341
FECAL_11K	gosling5	fecal	gosling	blood worms	13	am	51266	36835	13205
FECAL_12B	gosling6	fecal	gosling	brine shrimp	1	pm	47059	29102	11779
FECAL_12C	gosling6	fecal	gosling	brine shrimp	2	pm	49042	23998	18194
FECAL_12D	gosling6	fecal	gosling	blood worms	5	pm	53083	40919	36437
FECAL_12E	gosling6	fecal	gosling	blood worms	7	pm	55367	43223	26617
FECAL_12F	gosling6	fecal	gosling	blood worms	10	am	71764	37198	19491
FECAL_12H	gosling6	fecal	gosling	blood worms	12	am	48671	38571	21103
FECAL_12I	gosling6	fecal	gosling	blood worms	13	am	62988	43234	36478
FECAL_13B	gosling7	fecal	gosling	brine shrimp	1	pm	78799	45889	29275
FECAL_13C	gosling7	fecal	gosling	brine shrimp	2	pm	60162	22460	18789
FECAL_13D	gosling7	fecal	gosling	blood worms	5	am	62195	43695	15420
FECAL_13E	gosling7	fecal	gosling	blood worms	5	pm	57110	41675	23456
FECAL_13F	gosling7	fecal	gosling	blood worms	6	am	58802	43039	12663
FECAL_13G	gosling7	fecal	gosling	blood worms	6	pm	57291	40175	27812
FECAL_13H	gosling7	fecal	gosling	blood worms	7	am	43782	33592	12954
FECAL_13I	gosling7	fecal	gosling	blood worms	7	pm	43908	28881	14089
FECAL_13J	gosling7	fecal	gosling	blood worms	8	am	45529	33218	7560
FECAL_13K	gosling7	fecal	gosling	blood worms	8	pm	55932	15432	4275
FECAL_13M	gosling7	fecal	gosling	blood worms	11	am	69526	51357	28979
FECAL_13O	gosling7	fecal	gosling	blood worms	13	am	36793	26244	12153
FECAL_14C	gosling8	fecal	gosling	brine shrimp	1	pm	62892	46987	7801
FECAL_14D	gosling8	fecal	gosling	brine shrimp	2	pm	39239	24681	16913
FECAL_14E	gosling8	fecal	gosling	blood worms	4	pm	47074	19051	12246
FECAL_14F	gosling8	fecal	gosling	blood worms	5	am	55364	42505	25174
FECAL_14I	gosling8	fecal	gosling	blood worms	8	am	46564	32291	13378
FECAL_14K	gosling8	fecal	gosling	blood worms	11	am	50568	38328	19248
FECAL_14M	gosling8	fecal	gosling	blood worms	13	am	50799	34999	24390
FECAL_15C	gosling9	fecal	gosling	brine shrimp	1	pm	38136	20127	8931
FECAL_15D	gosling9	fecal	gosling	brine shrimp	2	pm	31384	11182	8416
FECAL_15F	gosling9	fecal	gosling	blood worms	5	pm	92728	67901	29522
FECAL_15G	gosling9	fecal	gosling	blood worms	9	am	50547	42965	19615
FECAL_15I	gosling9	fecal	gosling	blood worms	12	am	33543	26730	11168
FECAL_15J	gosling9	fecal	gosling	blood worms	13	am	42337	31917	17748
BLOODWORMS_1	NA	diet	NA	NA	NA	NA	37535	31863	NA
BLOODWORMS_2	NA	diet	NA	NA	NA	NA	54709	47231	NA
BRINESHRIMP_1	NA	diet	NA	NA	NA	NA	53758	42569	NA
BRINESHRIMP_2	NA	diet	NA	NA	NA	NA	47597	39315	NA
