# Supplementary material for: Assessing the validity of fecal sampling for characterizing variation in threespine stickleback’s gut microbiota
Source: PLoS One. 2023 Sep 21;18(9):e0290875. doi: 10.1371/journal.pone.0290875 (PMC10513271; doi:10.1371/journal.pone.0290875)
Supplement: S2 Table — Test statistics of bacterial phyla that significantly differ between the two tissue types are indicated in bold. (XLSX) [file pone.0290875.s007.xlsx]

## Sheet: Tabelle1
	no diet filtering		diet filtering
phylum	clr	W	clr	W
D_0__Bacteria;D_1__Deinococcus-Thermus	-2.86243	13	2.84701	13
D_0__Bacteria;D_1__Proteobacteria	1.4233	7	-1.21216	4
D_0__Bacteria;D_1__Chlamydiae	1.50827	3	-1.52369	3
D_0__Bacteria;D_1__Verrucomicrobia	-1.22065	3	1.20523	3
D_0__Bacteria;D_1__Firmicutes	-1.0693	2	1.05388	1
D_0__Bacteria;D_1__Nitrospirae	0.718002	2	-0.733425	2
D_0__Bacteria;D_1__Spirochaetes	-0.418367	2	0.402944	2
D_0__Bacteria;D_1__Gemmatimonadetes	0.109667	2	-0.12509	1
D_0__Bacteria;D_1__Dependentiae	0.00841432	2	-0.023837	1
D_0__Bacteria;D_1__Bacteroidetes	0.686173	1	-0.712233	1
D_0__Bacteria;D_1__Actinobacteria	0.674768	1	-0.69019	1
D_0__Bacteria;D_1__Chloroflexi	0.235804	1	-0.251227	1
D_0__Bacteria;D_1__Planctomycetes	0.156828	1	-0.172251	1
D_0__Bacteria;D_1__Hydrogenedentes	0.0495227	1	-0.0649455	1
