# Supplementary material for: Assessing the validity of fecal sampling for characterizing variation in threespine stickleback’s gut microbiota
Source: PLoS One. 2023 Sep 21;18(9):e0290875. doi: 10.1371/journal.pone.0290875 (PMC10513271; doi:10.1371/journal.pone.0290875)
Supplement: S3 Table — Test statistics of bacterial genera that significantly differ between the two tissue types are indicated in bold. (XLSX) [file pone.0290875.s008.xlsx]

## Sheet: Tabelle1
	no diet filtering		diet filtering
genus	clr	W	clr	W
D_0__Bacteria;D_1__Proteobacteria;D_2__Gammaproteobacteria;D_3__Alteromonadales;D_4__Alteromonadaceae;D_5__Rheinheimera	3.88217	164	NA	NA
D_0__Bacteria;D_1__Proteobacteria;D_2__Gammaproteobacteria;D_3__Betaproteobacteriales;D_4__Burkholderiaceae;D_5__Burkholderia-Caballeronia-Paraburkholderia	-2.54311	146	2.5118	144
D_0__Bacteria;D_1__Proteobacteria;D_2__Gammaproteobacteria;D_3__Pseudomonadales;D_4__Moraxellaceae;D_5__Acinetobacter	-3.52495	145	3.49364	143
D_0__Bacteria;D_1__Proteobacteria;D_2__Alphaproteobacteria;D_3__Rhodobacterales;D_4__Rhodobacteraceae;D_5__Gemmobacter	-3.47783	141	3.44651	139
D_0__Bacteria;D_1__Deinococcus-Thermus;D_2__Deinococci;D_3__Thermales;D_4__Thermaceae;D_5__Meiothermus	-2.26991	134	2.2386	132
D_0__Bacteria;D_1__Proteobacteria;D_2__Gammaproteobacteria;D_3__Betaproteobacteriales;D_4__Chitinibacteraceae;D_5__Chitinibacter	3.55068	120	-3.582	121
D_0__Bacteria;D_1__Proteobacteria;D_2__Gammaproteobacteria;D_3__Betaproteobacteriales;D_4__Burkholderiaceae;D_5__Schlegelella	-2.28263	119	2.25132	117
D_0__Bacteria;D_1__Proteobacteria;D_2__Gammaproteobacteria;D_3__Aeromonadales;D_4__Aeromonadaceae;D_5__Aeromonas	3.23103	38	-3.26234	38
D_0__Bacteria;D_1__Proteobacteria;D_2__Gammaproteobacteria;D_3__Oceanospirillales;D_4__Halomonadaceae;D_5__Halomonas	-2.09673	30	2.06542	29
D_0__Bacteria;D_1__Deinococcus-Thermus;D_2__Deinococci;D_3__Thermales;D_4__Thermaceae;D_5__Thermus	-2.01423	28	1.98292	27
D_0__Bacteria;D_1__Proteobacteria;D_2__Gammaproteobacteria;D_3__Alteromonadales;D_4__Shewanellaceae;D_5__Shewanella	2.80957	24	-2.84088	24
D_0__Bacteria;D_1__Firmicutes;D_2__Bacilli;D_3__Bacillales;D_4__Bacillaceae;D_5__Geobacillus	-1.77153	19	1.74021	18
D_0__Bacteria;D_1__Verrucomicrobia;D_2__Verrucomicrobiae;D_3__Verrucomicrobiales;D_4__Rubritaleaceae;D_5__Haloferula	-1.55901	17	1.5277	16
D_0__Bacteria;D_1__Actinobacteria;D_2__Actinobacteria;D_3__Corynebacteriales;D_4__Mycobacteriaceae;D_5__Mycobacterium	2.1831	16	-2.21441	16
D_0__Bacteria;D_1__Planctomycetes;D_2__OM190;Ambiguous_taxa;Ambiguous_taxa;Ambiguous_taxa	1.55781	13	-1.58913	13
D_0__Bacteria;D_1__Actinobacteria;D_2__Actinobacteria;D_3__Micrococcales;D_4__Microbacteriaceae;__	1.97482	11	-2.00613	11
D_0__Bacteria;D_1__Proteobacteria;D_2__Alphaproteobacteria;D_3__Rhodobacterales;D_4__Rhodobacteraceae;__	-2.49057	11	2.45926	10
D_0__Bacteria;D_1__Bacteroidetes;D_2__Bacteroidia;D_3__Chitinophagales;D_4__Saprospiraceae;D_5__uncultured	2.10932	10	-2.14063	11
D_0__Bacteria;D_1__Actinobacteria;D_2__Thermoleophilia;D_3__Solirubrobacterales;D_4__67-14;Ambiguous_taxa	1.75456	10	-1.78587	11
D_0__Bacteria;D_1__Proteobacteria;D_2__Alphaproteobacteria;D_3__Paracaedibacterales;D_4__Paracaedibacteraceae;D_5__uncultured	0.961025	9	-0.992336	8
D_0__Bacteria;D_1__Actinobacteria;D_2__Actinobacteria;D_3__Corynebacteriales;D_4__Nocardiaceae;D_5__Gordonia	0.637664	9	-0.668975	8
D_0__Bacteria;D_1__Bacteroidetes;D_2__Bacteroidia;D_3__Flavobacteriales;D_4__Crocinitomicaceae;D_5__Salinirepens	0.301894	9	-0.333205	8
D_0__Bacteria;D_1__Proteobacteria;D_2__Gammaproteobacteria;D_3__Oceanospirillales;D_4__Saccharospirillaceae;D_5__Oceanobacter	1.77507	8	-1.80638	9
D_0__Bacteria;D_1__Proteobacteria;D_2__Gammaproteobacteria;D_3__Pseudomonadales;D_4__Pseudomonadaceae;D_5__Pseudomonas	1.76158	8	-1.79289	8
D_0__Bacteria;D_1__Chlamydiae;D_2__Chlamydiae;D_3__Chlamydiales;D_4__Parachlamydiaceae;D_5__Neochlamydia	1.56637	8	-1.59768	8
D_0__Bacteria;D_1__Actinobacteria;D_2__Acidimicrobiia;__;__;__	0.893836	8	-0.925147	8
D_0__Bacteria;D_1__Nitrospirae;D_2__Nitrospira;D_3__Nitrospirales;D_4__Nitrospiraceae;D_5__Nitrospira	0.529546	8	-0.560857	7
D_0__Bacteria;D_1__Actinobacteria;D_2__Actinobacteria;D_3__Micrococcales;D_4__Dermacoccaceae;D_5__Dermacoccus	0.373244	8	-0.404555	7
D_0__Bacteria;D_1__Proteobacteria;D_2__Deltaproteobacteria;D_3__Myxococcales;D_4__Phaselicystidaceae;D_5__Phaselicystis	0.254366	8	-0.285677	7
D_0__Bacteria;D_1__Actinobacteria;D_2__Actinobacteria;D_3__Propionibacteriales;D_4__Nocardioidaceae;D_5__Aeromicrobium	0.109949	8	-0.14126	7
D_0__Bacteria;D_1__Proteobacteria;D_2__Alphaproteobacteria;__;__;__	0.0617476	8	-0.0930586	7
D_0__Bacteria;D_1__Proteobacteria;D_2__Gammaproteobacteria;D_3__Alteromonadales;D_4__Pseudoalteromonadaceae;D_5__Pseudoalteromonas	0.0583343	8	-0.0896453	7
D_0__Bacteria;D_1__Bacteroidetes;D_2__Bacteroidia;D_3__Cytophagales;D_4__Cyclobacteriaceae;D_5__uncultured	0.0297605	8	-0.0610715	7
D_0__Bacteria;D_1__Proteobacteria;D_2__Deltaproteobacteria;D_3__Bdellovibrionales;D_4__Bdellovibrionaceae;D_5__Bdellovibrio	-0.176937	8	0.145626	7
D_0__Bacteria;D_1__Verrucomicrobia;D_2__Verrucomicrobiae;D_3__Pedosphaerales;D_4__Pedosphaeraceae;__	-0.197297	8	0.165986	7
D_0__Bacteria;D_1__Proteobacteria;D_2__Alphaproteobacteria;D_3__Rickettsiales;D_4__Anaplasmataceae;D_5__Neorickettsia	-0.213416	8	0.182105	7
D_0__Bacteria;D_1__Proteobacteria;D_2__Alphaproteobacteria;D_3__Rhodospirillales;D_4__Rhodospirillaceae;D_5__uncultured	-0.244155	8	0.212844	7
D_0__Bacteria;D_1__Bacteroidetes;D_2__Bacteroidia;D_3__Cytophagales;D_4__Spirosomaceae;__	-0.250845	8	0.219534	7
D_0__Bacteria;D_1__Bacteroidetes;D_2__Bacteroidia;D_3__Flavobacteriales;D_4__Flavobacteriaceae;__	1.23124	7	-1.26255	7
D_0__Bacteria;D_1__Proteobacteria;D_2__Gammaproteobacteria;D_3__Betaproteobacteriales;D_4__Burkholderiaceae;D_5__Limnobacter	0.930877	7	-0.962188	7
D_0__Bacteria;D_1__Proteobacteria;D_2__Alphaproteobacteria;D_3__Reyranellales;D_4__Reyranellaceae;D_5__Reyranella	0.573169	7	-0.60448	6
D_0__Bacteria;D_1__Proteobacteria;D_2__Gammaproteobacteria;D_3__Betaproteobacteriales;D_4__Methylophilaceae;D_5__Methylotenera	0.502213	7	-0.533524	6
D_0__Bacteria;D_1__Proteobacteria;D_2__Gammaproteobacteria;D_3__Alteromonadales;D_4__Marinobacteraceae;D_5__Marinobacter	0.455485	7	-0.486796	6
D_0__Bacteria;D_1__Proteobacteria;D_2__Gammaproteobacteria;D_3__Oceanospirillales;D_4__Pseudohongiellaceae;D_5__Pseudohongiella	0.378438	7	-0.409749	6
D_0__Bacteria;D_1__Proteobacteria;D_2__Gammaproteobacteria;D_3__Oceanospirillales;D_4__Alcanivoracaceae;D_5__Alcanivorax	0.222943	7	-0.254254	6
D_0__Bacteria;D_1__Bacteroidetes;D_2__Bacteroidia;D_3__Sphingobacteriales;D_4__NS11-12 marine group;D_5__uncultured bacterium	0.156442	7	-0.187753	6
D_0__Bacteria;D_1__Proteobacteria;D_2__Gammaproteobacteria;D_3__Salinisphaerales;D_4__Solimonadaceae;D_5__Nevskia	0.120955	7	-0.152266	6
D_0__Bacteria;D_1__Actinobacteria;D_2__Actinobacteria;D_3__Micrococcales;D_4__Brevibacteriaceae;D_5__Brevibacterium	0.0943532	7	-0.125664	6
D_0__Bacteria;D_1__Planctomycetes;D_2__Planctomycetacia;D_3__Gemmatales;D_4__Gemmataceae;D_5__Fimbriiglobus	0.042043	7	-0.0733539	6
D_0__Bacteria;D_1__Proteobacteria;D_2__Gammaproteobacteria;D_3__Betaproteobacteriales;D_4__Nitrosomonadaceae;D_5__Nitrosomonas	0.034337	7	-0.065648	6
D_0__Bacteria;D_1__Planctomycetes;D_2__OM190;__;__;__	-0.0283657	7	-0.00294528	6
D_0__Bacteria;D_1__Actinobacteria;D_2__Actinobacteria;D_3__Micrococcales;D_4__Micrococcaceae;D_5__Rothia	-0.0364874	7	0.00517642	6
D_0__Bacteria;D_1__Proteobacteria;D_2__Gammaproteobacteria;D_3__Pseudomonadales;D_4__Moraxellaceae;D_5__[Agitococcus] lubricus group	-0.0676234	7	0.0363124	6
D_0__Bacteria;D_1__Actinobacteria;D_2__Actinobacteria;D_3__Corynebacteriales;D_4__Nocardiaceae;D_5__Williamsia	-0.0724848	7	0.0411738	6
D_0__Bacteria;D_1__Gemmatimonadetes;D_2__Gemmatimonadetes;D_3__Gemmatimonadales;D_4__Gemmatimonadaceae;D_5__uncultured	-0.0787898	7	0.0474788	6
D_0__Bacteria;D_1__Planctomycetes;D_2__Planctomycetacia;D_3__Planctomycetales;__;__	-0.0796012	7	0.0482902	6
D_0__Bacteria;D_1__Proteobacteria;D_2__Gammaproteobacteria;D_3__Ga0077536;Ambiguous_taxa;Ambiguous_taxa	-0.0963384	7	0.0650274	6
D_0__Bacteria;D_1__Proteobacteria;D_2__Alphaproteobacteria;D_3__Rhizobiales;D_4__Xanthobacteraceae;D_5__Pseudorhodoplanes	-0.103204	7	0.0718933	6
D_0__Bacteria;D_1__Planctomycetes;D_2__Planctomycetacia;D_3__Isosphaerales;D_4__Isosphaeraceae;D_5__Singulisphaera	-0.121888	7	0.0905765	6
D_0__Bacteria;D_1__Actinobacteria;D_2__Actinobacteria;D_3__Micrococcales;D_4__Dermatophilaceae;D_5__Mobilicoccus	-0.124889	7	0.0935783	6
D_0__Bacteria;D_1__Firmicutes;D_2__Clostridia;D_3__Thermoanaerobacterales;D_4__Family III;D_5__Thermoanaerobacterium	-0.127628	7	0.0963175	6
D_0__Bacteria;D_1__Bacteroidetes;D_2__Bacteroidia;D_3__Cytophagales;D_4__Microscillaceae;D_5__uncultured	-0.127823	7	0.0965121	6
D_0__Bacteria;D_1__Hydrogenedentes;D_2__Hydrogenedentia;D_3__Hydrogenedentiales;D_4__Hydrogenedensaceae;D_5__metagenome	-0.138934	7	0.107623	6
D_0__Bacteria;D_1__Verrucomicrobia;D_2__Verrucomicrobiae;D_3__Verrucomicrobiales;D_4__DEV007;__	-0.141113	7	0.109802	6
D_0__Bacteria;D_1__Bacteroidetes;D_2__Bacteroidia;D_3__Chitinophagales;D_4__Saprospiraceae;__	-0.144698	7	0.113387	6
D_0__Bacteria;D_1__Planctomycetes;D_2__OM190;D_3__uncultured bacterium;D_4__uncultured bacterium;D_5__uncultured bacterium	-0.149132	7	0.117821	6
D_0__Bacteria;D_1__Bacteroidetes;D_2__Bacteroidia;D_3__Flavobacteriales;D_4__Cryomorphaceae;D_5__Owenweeksia	-0.150542	7	0.119231	6
D_0__Bacteria;D_1__Proteobacteria;D_2__Alphaproteobacteria;D_3__Rhodospirillales;D_4__Terasakiellaceae;D_5__uncultured	-0.152717	7	0.121406	6
D_0__Bacteria;D_1__Proteobacteria;D_2__Gammaproteobacteria;D_3__Gammaproteobacteria Incertae Sedis;D_4__Unknown Family;Ambiguous_taxa	-0.155628	7	0.124317	6
D_0__Bacteria;D_1__Bacteroidetes;D_2__Bacteroidia;D_3__Cytophagales;D_4__Cytophagaceae;D_5__Cytophaga	-0.158078	7	0.126767	6
D_0__Bacteria;D_1__Chloroflexi;D_2__Chloroflexia;D_3__Thermomicrobiales;D_4__JG30-KF-CM45;D_5__Paraburkholderia tropica	-0.159407	7	0.128096	6
D_0__Bacteria;D_1__Firmicutes;D_2__Bacilli;D_3__Lactobacillales;D_4__Carnobacteriaceae;D_5__Carnobacterium	-0.159407	7	0.128096	6
D_0__Bacteria;D_1__Proteobacteria;D_2__Alphaproteobacteria;D_3__Rhizobiales;D_4__Beijerinckiaceae;__	-0.167081	7	0.13577	6
D_0__Bacteria;D_1__Proteobacteria;D_2__Alphaproteobacteria;D_3__Holosporales;D_4__Holosporaceae;D_5__uncultured	-0.168163	7	0.136852	6
D_0__Bacteria;D_1__Bacteroidetes;D_2__Bacteroidia;D_3__Flavobacteriales;D_4__Flavobacteriaceae;D_5__Cellulophaga	-0.174487	7	0.143176	6
D_0__Bacteria;D_1__Bacteroidetes;D_2__Bacteroidia;D_3__Flavobacteriales;D_4__Weeksellaceae;D_5__Chryseobacterium	-0.176937	7	0.145626	6
D_0__Bacteria;D_1__Proteobacteria;D_2__Alphaproteobacteria;D_3__Rickettsiales;D_4__Midichloriaceae;D_5__Lyticum	-0.177592	7	0.146281	6
D_0__Bacteria;D_1__Proteobacteria;D_2__Gammaproteobacteria;D_3__Alteromonadales;D_4__Idiomarinaceae;D_5__Idiomarina	-0.179676	7	0.148365	6
D_0__Bacteria;D_1__Dependentiae;D_2__Babeliae;D_3__Babeliales;D_4__UBA12409;D_5__metagenome	-0.180042	7	0.148731	6
D_0__Bacteria;D_1__Actinobacteria;D_2__Actinobacteria;D_3__Micrococcales;D_4__Promicromonosporaceae;D_5__Cellulosimicrobium	-0.182781	7	0.15147	6
D_0__Bacteria;D_1__Bacteroidetes;D_2__Bacteroidia;D_3__Flavobacteriales;D_4__Flavobacteriaceae;D_5__Mesonia	-0.191799	7	0.160488	6
D_0__Bacteria;D_1__Proteobacteria;D_2__Alphaproteobacteria;D_3__Rhodospirillales;D_4__uncultured;D_5__uncultured soil bacterium	-0.198085	7	0.166774	6
D_0__Bacteria;D_1__Proteobacteria;D_2__Gammaproteobacteria;D_3__Pasteurellales;D_4__Pasteurellaceae;D_5__Haemophilus	-0.20451	7	0.173199	6
D_0__Bacteria;D_1__Proteobacteria;D_2__Alphaproteobacteria;D_3__Rhizobiales;D_4__Beijerinckiaceae;D_5__Bosea	-0.205591	7	0.17428	6
D_0__Bacteria;D_1__Planctomycetes;D_2__Planctomycetacia;D_3__Pirellulales;D_4__Pirellulaceae;D_5__Blastopirellula	-0.215021	7	0.18371	6
D_0__Bacteria;D_1__Proteobacteria;D_2__Alphaproteobacteria;D_3__Caulobacterales;D_4__Hyphomonadaceae;D_5__Hyphomonas	-0.238965	7	0.207654	6
D_0__Bacteria;D_1__Firmicutes;D_2__Clostridia;D_3__Clostridiales;D_4__Clostridiaceae 1;D_5__Clostridium sensu stricto 1	-1.58971	7	1.5584	6
D_0__Bacteria;D_1__Proteobacteria;D_2__Gammaproteobacteria;D_3__Betaproteobacteriales;D_4__Burkholderiaceae;D_5__Undibacterium	1.03745	6	-1.06876	5
D_0__Bacteria;D_1__Actinobacteria;D_2__Acidimicrobiia;D_3__Microtrichales;D_4__Iamiaceae;D_5__Iamia	0.954664	6	-0.985975	6
D_0__Bacteria;D_1__Proteobacteria;D_2__Alphaproteobacteria;D_3__Micavibrionales;D_4__Micavibrionaceae;D_5__uncultured	0.938874	6	-0.970185	5
D_0__Bacteria;D_1__Planctomycetes;D_2__Planctomycetacia;D_3__Planctomycetales;D_4__Rubinisphaeraceae;D_5__uncultured	0.909668	6	-0.940979	5
D_0__Bacteria;D_1__Actinobacteria;D_2__Thermoleophilia;D_3__Solirubrobacterales;D_4__Solirubrobacteraceae;D_5__Parviterribacter	0.727234	6	-0.758545	6
D_0__Bacteria;D_1__Actinobacteria;D_2__Actinobacteria;D_3__Corynebacteriales;D_4__Nocardiaceae;D_5__Nocardia	0.596142	6	-0.627453	5
D_0__Bacteria;D_1__Bacteroidetes;D_2__Bacteroidia;D_3__Cytophagales;D_4__Microscillaceae;D_5__OLB12	0.494642	6	-0.525953	5
D_0__Bacteria;D_1__Firmicutes;D_2__Bacilli;D_3__Lactobacillales;D_4__Enterococcaceae;D_5__Enterococcus	0.394328	6	-0.425639	5
D_0__Bacteria;D_1__Bacteroidetes;D_2__Bacteroidia;D_3__Chitinophagales;D_4__Saprospiraceae;D_5__Aureispira	0.337177	6	-0.368488	5
D_0__Bacteria;D_1__Proteobacteria;D_2__Alphaproteobacteria;D_3__Sphingomonadales;D_4__Sphingomonadaceae;D_5__Sphingopyxis	0.15534	6	-0.186651	5
D_0__Bacteria;D_1__Proteobacteria;D_2__Gammaproteobacteria;D_3__Oceanospirillales;D_4__Halomonadaceae;D_5__Salinicola	0.138888	6	-0.170199	5
D_0__Bacteria;D_1__Actinobacteria;D_2__Actinobacteria;D_3__Micrococcales;D_4__Intrasporangiaceae;__	0.124697	6	-0.156008	5
D_0__Bacteria;D_1__Proteobacteria;D_2__Gammaproteobacteria;D_3__Cellvibrionales;D_4__Cellvibrionaceae;D_5__Cellvibrio	0.112352	6	-0.143663	5
D_0__Bacteria;D_1__Proteobacteria;D_2__Alphaproteobacteria;D_3__Rhizobiales;D_4__Rhizobiales Incertae Sedis;D_5__Bauldia	0.0829713	6	-0.114282	5
D_0__Bacteria;D_1__Proteobacteria;D_2__Gammaproteobacteria;D_3__Salinisphaerales;D_4__Solimonadaceae;D_5__Polycyclovorans	0.0613947	6	-0.0927057	5
D_0__Bacteria;D_1__Proteobacteria;D_2__Gammaproteobacteria;D_3__Betaproteobacteriales;D_4__Rhodocyclaceae;D_5__Methyloversatilis	-0.0387934	6	0.0074824	5
D_0__Bacteria;D_1__Proteobacteria;D_2__Gammaproteobacteria;D_3__Betaproteobacteriales;D_4__Burkholderiaceae;D_5__Simplicispira	-0.062015	6	0.030704	5
D_0__Bacteria;D_1__Proteobacteria;D_2__Gammaproteobacteria;D_3__Salinisphaerales;D_4__Solimonadaceae;D_5__uncultured	-0.0887133	6	0.0574023	5
D_0__Bacteria;D_1__Proteobacteria;D_2__Alphaproteobacteria;D_3__Sphingomonadales;D_4__Sphingomonadaceae;D_5__Sphingomonas	-0.100773	6	0.0694621	5
D_0__Bacteria;D_1__Proteobacteria;D_2__Gammaproteobacteria;D_3__Betaproteobacteriales;D_4__Burkholderiaceae;D_5__Ralstonia	-0.10453	6	0.0732186	5
D_0__Bacteria;D_1__Bacteroidetes;D_2__Bacteroidia;D_3__Flavobacteriales;D_4__Flavobacteriaceae;D_5__Zunongwangia	-0.124889	6	0.0935783	5
D_0__Bacteria;D_1__Proteobacteria;D_2__Gammaproteobacteria;D_3__Betaproteobacteriales;D_4__Rhodocyclaceae;D_5__Zoogloea	-0.173631	6	0.14232	5
D_0__Bacteria;D_1__Proteobacteria;D_2__Deltaproteobacteria;D_3__Bdellovibrionales;D_4__Bacteriovoracaceae;D_5__Peredibacter	-0.483237	6	0.451926	5
D_0__Bacteria;D_1__Proteobacteria;D_2__Alphaproteobacteria;D_3__Caulobacterales;D_4__Hyphomonadaceae;D_5__SWB02	-0.490691	6	0.45938	5
D_0__Bacteria;D_1__Proteobacteria;D_2__Alphaproteobacteria;D_3__Caulobacterales;D_4__Caulobacteraceae;D_5__Caulobacter	-0.53236	6	0.501049	5
D_0__Bacteria;D_1__Actinobacteria;D_2__Actinobacteria;D_3__Micrococcales;D_4__Micrococcaceae;__	-0.595614	6	0.564303	5
D_0__Bacteria;D_1__Proteobacteria;D_2__Gammaproteobacteria;D_3__Betaproteobacteriales;D_4__Burkholderiaceae;D_5__Cupriavidus	-0.605335	6	0.574024	5
D_0__Bacteria;D_1__Spirochaetes;D_2__Leptospirae;D_3__Leptospirales;D_4__Leptospiraceae;D_5__Turneriella	-0.606824	6	0.575513	5
D_0__Bacteria;D_1__Actinobacteria;D_2__Actinobacteria;D_3__Actinomycetales;D_4__Actinomycetaceae;D_5__Actinomyces	-0.608149	6	0.576838	5
D_0__Bacteria;D_1__Deinococcus-Thermus;D_2__Deinococci;D_3__Deinococcales;D_4__Deinococcaceae;D_5__Deinococcus	-0.680543	6	0.649232	5
D_0__Bacteria;D_1__Actinobacteria;D_2__Actinobacteria;D_3__Corynebacteriales;D_4__Nocardiaceae;D_5__Millisia	1.45268	5	-1.48399	5
D_0__Bacteria;D_1__Actinobacteria;D_2__Acidimicrobiia;D_3__Microtrichales;D_4__Microtrichaceae;D_5__IMCC26207	1.02715	5	-1.05846	5
D_0__Bacteria;D_1__Actinobacteria;D_2__Actinobacteria;D_3__Micrococcales;D_4__Micrococcaceae;D_5__Kocuria	0.84789	5	-0.879201	5
D_0__Bacteria;D_1__Bacteroidetes;D_2__Bacteroidia;D_3__Cytophagales;D_4__Cyclobacteriaceae;D_5__Roseivirga	0.352157	5	NA	NA
D_0__Bacteria;D_1__Proteobacteria;D_2__Gammaproteobacteria;__;__;__	0.231597	5	-0.262908	4
D_0__Bacteria;D_1__Proteobacteria;D_2__Alphaproteobacteria;D_3__Rhizobiales;D_4__Rhizobiaceae;__	0.116348	5	-0.147659	4
D_0__Bacteria;D_1__Proteobacteria;D_2__Alphaproteobacteria;D_3__Rickettsiales;D_4__Rickettsiaceae;D_5__uncultured	0.0699586	5	-0.10127	4
D_0__Bacteria;D_1__Actinobacteria;D_2__Actinobacteria;D_3__Frankiales;D_4__Nakamurellaceae;D_5__Nakamurella	-0.245767	5	0.214456	4
D_0__Bacteria;D_1__Bacteroidetes;D_2__Bacteroidia;D_3__Cytophagales;D_4__Spirosomaceae;D_5__Taeseokella	-0.24653	5	0.215219	4
D_0__Bacteria;D_1__Bacteroidetes;D_2__Bacteroidia;D_3__Flavobacteriales;D_4__Flavobacteriaceae;D_5__Muricauda	-0.890427	5	0.859116	4
D_0__Bacteria;D_1__Proteobacteria;D_2__Alphaproteobacteria;D_3__Rhizobiales;D_4__Hyphomicrobiaceae;D_5__Filomicrobium	-0.909702	5	0.878391	4
D_0__Bacteria;D_1__Proteobacteria;D_2__Alphaproteobacteria;D_3__Rhizobiales;D_4__Rhizobiaceae;D_5__Shinella	-1.22322	5	1.19191	4
D_0__Bacteria;D_1__Chlamydiae;D_2__Chlamydiae;D_3__Chlamydiales;D_4__Parachlamydiaceae;D_5__uncultured	0.670681	4	-0.701992	4
D_0__Bacteria;D_1__Firmicutes;D_2__Bacilli;D_3__Lactobacillales;D_4__Streptococcaceae;D_5__Streptococcus	0.50241	4	-0.533721	4
D_0__Bacteria;D_1__Proteobacteria;D_2__Gammaproteobacteria;D_3__Pseudomonadales;D_4__Moraxellaceae;D_5__Psychrobacter	0.194155	4	-0.225466	3
D_0__Bacteria;D_1__Actinobacteria;D_2__Actinobacteria;D_3__Micrococcales;D_4__Microbacteriaceae;D_5__Microbacterium	0.131019	4	-0.16233	4
D_0__Bacteria;D_1__Planctomycetes;D_2__Planctomycetacia;D_3__Pirellulales;D_4__Pirellulaceae;D_5__Pirellula	0.0535777	4	-0.0848887	3
D_0__Bacteria;D_1__Bacteroidetes;D_2__Bacteroidia;D_3__Flavobacteriales;D_4__Crocinitomicaceae;D_5__Fluviicola	-0.0145568	4	-0.0167542	3
D_0__Bacteria;D_1__Proteobacteria;D_2__Alphaproteobacteria;D_3__Caulobacterales;D_4__Hyphomonadaceae;D_5__Hirschia	-0.0547127	4	0.0234017	3
D_0__Bacteria;D_1__Proteobacteria;D_2__Alphaproteobacteria;D_3__Rhodobacterales;D_4__Rhodobacteraceae;D_5__Amaricoccus	-0.133995	4	0.102684	3
D_0__Bacteria;D_1__Chloroflexi;D_2__Anaerolineae;D_3__Caldilineales;D_4__Caldilineaceae;D_5__uncultured	-0.288578	4	0.257267	3
D_0__Bacteria;D_1__Proteobacteria;D_2__Gammaproteobacteria;D_3__Vibrionales;D_4__Vibrionaceae;D_5__Vibrio	-0.524041	4	1.80045	7
D_0__Bacteria;D_1__Proteobacteria;D_2__Gammaproteobacteria;D_3__Cellvibrionales;D_4__Halieaceae;D_5__Marimicrobium	-0.59212	4	0.560809	3
D_0__Bacteria;D_1__Proteobacteria;D_2__Alphaproteobacteria;D_3__Caulobacterales;D_4__Caulobacteraceae;D_5__Brevundimonas	-0.658141	4	0.62683	3
D_0__Bacteria;D_1__Proteobacteria;D_2__Alphaproteobacteria;D_3__Rhizobiales;D_4__Rhizobiaceae;D_5__Allorhizobium-Neorhizobium-Pararhizobium-Rhizobium	-1.41218	4	1.38087	3
D_0__Bacteria;D_1__Proteobacteria;D_2__Gammaproteobacteria;D_3__Alteromonadales;D_4__Alteromonadaceae;__	1.37351	3	-1.40482	3
D_0__Bacteria;D_1__Proteobacteria;D_2__Alphaproteobacteria;D_3__Rhodobacterales;D_4__Rhodobacteraceae;D_5__Pseudorhodobacter	1.06365	3	-1.09496	3
D_0__Bacteria;D_1__Proteobacteria;D_2__Alphaproteobacteria;D_3__Rhizobiales;D_4__Xanthobacteraceae;__	0.215867	3	-0.247178	2
D_0__Bacteria;D_1__Firmicutes;D_2__Bacilli;D_3__Bacillales;D_4__Bacillaceae;D_5__Bacillus	-0.631454	3	0.600143	2
D_0__Bacteria;D_1__Actinobacteria;D_2__Actinobacteria;D_3__Corynebacteriales;D_4__Corynebacteriaceae;D_5__Corynebacterium 1	-0.779596	3	0.748285	2
D_0__Bacteria;D_1__Planctomycetes;D_2__Planctomycetacia;D_3__Pirellulales;D_4__Pirellulaceae;D_5__Rhodopirellula	-0.859914	3	0.828603	2
D_0__Bacteria;D_1__Proteobacteria;D_2__Alphaproteobacteria;D_3__Rhizobiales;D_4__Stappiaceae;D_5__Stappia	-1.05278	3	1.02147	2
D_0__Bacteria;D_1__Proteobacteria;D_2__Gammaproteobacteria;D_3__Betaproteobacteriales;D_4__Burkholderiaceae;D_5__Hydrogenophaga	0.687176	2	-0.718487	1
D_0__Bacteria;D_1__Bacteroidetes;D_2__Bacteroidia;D_3__Flavobacteriales;D_4__Flavobacteriaceae;D_5__Flavobacterium	0.656189	2	-0.6875	1
D_0__Bacteria;D_1__Actinobacteria;D_2__Actinobacteria;D_3__Micrococcales;D_4__Microbacteriaceae;D_5__Pseudoclavibacter	0.601322	2	-0.632633	2
D_0__Bacteria;D_1__Proteobacteria;D_2__Gammaproteobacteria;D_3__Enterobacteriales;D_4__Enterobacteriaceae;__	0.302018	2	-0.333329	2
D_0__Bacteria;D_1__Proteobacteria;D_2__Gammaproteobacteria;D_3__Betaproteobacteriales;D_4__Burkholderiaceae;__	0.172202	2	-0.203513	1
D_0__Bacteria;D_1__Chloroflexi;D_2__Chloroflexia;D_3__Thermomicrobiales;D_4__JG30-KF-CM45;Ambiguous_taxa	0.118414	2	-0.149725	1
D_0__Bacteria;D_1__Firmicutes;D_2__Bacilli;D_3__Bacillales;D_4__Staphylococcaceae;D_5__Staphylococcus	-0.173361	2	0.14205	1
D_0__Bacteria;D_1__Proteobacteria;D_2__Alphaproteobacteria;D_3__Rhodobacterales;D_4__Rhodobacteraceae;D_5__Paracoccus	-0.23713	2	0.205819	1
D_0__Bacteria;D_1__Bacteroidetes;D_2__Bacteroidia;D_3__Flavobacteriales;D_4__Flavobacteriaceae;D_5__Arenibacter	-0.257267	2	0.225956	1
D_0__Bacteria;D_1__Proteobacteria;D_2__Alphaproteobacteria;D_3__Rhizobiales;D_4__Xanthobacteraceae;D_5__Pseudoxanthobacter	-0.384489	2	0.353178	1
D_0__Bacteria;D_1__Proteobacteria;D_2__Alphaproteobacteria;D_3__Sphingomonadales;D_4__Sphingomonadaceae;D_5__Sphingobium	-0.399006	2	0.367695	1
D_0__Bacteria;D_1__Planctomycetes;D_2__Planctomycetacia;D_3__Pirellulales;D_4__Pirellulaceae;D_5__Pir4 lineage	-0.478195	2	0.446885	1
D_0__Bacteria;D_1__Proteobacteria;D_2__Alphaproteobacteria;D_3__Rhodobacterales;D_4__Rhodobacteraceae;D_5__Defluviimonas	-0.527466	2	0.496155	1
D_0__Bacteria;D_1__Proteobacteria;D_2__Alphaproteobacteria;D_3__Rhizobiales;__;__	-0.591567	2	0.560256	1
D_0__Bacteria;D_1__Actinobacteria;D_2__Actinobacteria;D_3__Pseudonocardiales;D_4__Pseudonocardiaceae;D_5__Pseudonocardia	-0.705905	2	0.674594	1
D_0__Bacteria;D_1__Bacteroidetes;D_2__Bacteroidia;D_3__Flavobacteriales;D_4__Flavobacteriaceae;D_5__Maribacter	-0.713065	2	0.681754	1
D_0__Bacteria;D_1__Proteobacteria;D_2__Alphaproteobacteria;D_3__Rhizobiales;D_4__Devosiaceae;D_5__uncultured	-0.789179	2	0.757868	1
D_0__Bacteria;D_1__Planctomycetes;D_2__Planctomycetacia;D_3__Planctomycetales;D_4__Gimesiaceae;D_5__uncultured	-0.82945	2	0.798139	1
D_0__Bacteria;D_1__Proteobacteria;D_2__Alphaproteobacteria;D_3__Rhizobiales;D_4__Devosiaceae;D_5__Devosia	-1.43721	2	1.4059	1
D_0__Bacteria;D_1__Actinobacteria;D_2__Actinobacteria;D_3__Corynebacteriales;D_4__Nocardiaceae;D_5__Rhodococcus	0.514157	1	-0.545468	1
D_0__Bacteria;D_1__Actinobacteria;D_2__Acidimicrobiia;D_3__Microtrichales;D_4__uncultured;D_5__uncultured bacterium	0.466513	1	-0.497824	1
D_0__Bacteria;D_1__Proteobacteria;D_2__Gammaproteobacteria;D_3__Betaproteobacteriales;D_4__Chitinibacteraceae;D_5__Deefgea	0.369365	1	-0.400676	0
D_0__Bacteria;D_1__Proteobacteria;D_2__Deltaproteobacteria;D_3__Myxococcales;D_4__Nannocystaceae;D_5__Nannocystis	0.158401	1	-0.189712	0
D_0__Bacteria;D_1__Proteobacteria;D_2__Alphaproteobacteria;D_3__Rhizobiales;D_4__Hyphomicrobiaceae;D_5__Hyphomicrobium	0.106433	1	-0.137744	1
D_0__Bacteria;D_1__Proteobacteria;D_2__Alphaproteobacteria;D_3__Rhizobiales;D_4__Hyphomicrobiaceae;D_5__Pedomicrobium	-0.145621	1	0.11431	0
D_0__Bacteria;D_1__Proteobacteria;D_2__Gammaproteobacteria;D_3__Legionellales;D_4__Legionellaceae;D_5__Legionella	-0.311807	1	0.280496	0
D_0__Bacteria;D_1__Proteobacteria;D_2__Alphaproteobacteria;D_3__Rhizobiales;D_4__Rhizobiaceae;D_5__Mesorhizobium	-0.525241	1	0.49393	0
D_0__Bacteria;D_1__Proteobacteria;D_2__Alphaproteobacteria;D_3__Rhizobiales;D_4__Rhizobiaceae;D_5__Hoeflea	-0.804973	1	0.773662	0
D_0__Bacteria;D_1__Proteobacteria;D_2__Gammaproteobacteria;D_3__Enterobacteriales;D_4__Enterobacteriaceae;D_5__Hafnia-Obesumbacterium	0.371622	0	-0.402933	0
D_0__Bacteria;D_1__Bacteroidetes;D_2__Bacteroidia;D_3__Cytophagales;D_4__Amoebophilaceae;D_5__Candidatus Amoebophilus	0.0608778	0	-0.0921888	0
