# Supplementary material for: Assessing the validity of fecal sampling for characterizing variation in threespine stickleback’s gut microbiota
Source: PLoS One. 2023 Sep 21;18(9):e0290875. doi: 10.1371/journal.pone.0290875 (PMC10513271; doi:10.1371/journal.pone.0290875)
Supplement: S4 Table — Test statistics of bacterial phyla that significantly differ between diet treatments are indicated in bold. (XLSX) [file pone.0290875.s009.xlsx]

## Sheet: Tabelle1
	no diet filtering		diet filtering
pyhlum	clr	W	clr	W
D_0__Bacteria;D_1__Firmicutes	3.95493	11	-2.96915	9
D_0__Bacteria;D_1__Chloroflexi	3.04119	10	-3.13592	9
D_0__Bacteria;D_1__RsaHF231	2.53841	10	-2.63314	9
D_0__Bacteria;D_1__Planctomycetes	0.214306	8	-0.309034	8
D_0__Bacteria;D_1__Actinobacteria	-1.60437	5	1.50965	5
D_0__Bacteria;D_1__Proteobacteria	-2.18964	4	2.16332	5
D_0__Bacteria;D_1__Deinococcus-Thermus	-1.59187	4	1.49715	4
D_0__Bacteria;D_1__Verrucomicrobia	-1.49647	4	1.40174	4
D_0__Bacteria;D_1__Fusobacteria	-1.45498	4	1.36025	4
D_0__Bacteria;D_1__Bacteroidetes	-0.0907987	4	-0.0161181	5
D_0__Bacteria;D_1__Chlamydiae	-0.664594	3	0.569866	3
D_0__Bacteria;D_1__Patescibacteria	-0.656112	3	0.561384	3
